# Supplementary material for: Dominance of high-risk clones ST2 and ST571 and the diversity of resistance islands in clinical Acinetobacter baumannii isolates from Hanoi, Vietnam
Source: Microb Genom. 2025 Sep 17;11(9):001500. doi: 10.1099/mgen.0.001500 (PMC12444785; doi:10.1099/mgen.0.001500)
Supplement: Uncited Table S1. [file mgen-11-01500-s001.xlsx]

## Sheet: Sheet1
Table S1. The whole-genome sequencing quality assessment of 30 Ab strains
Samples	Accession number	Total bases (pre-purification)	Total bases (post-purification)	Retention (%)
S-101PH	SRX27921854	7353883	7285380	0.99
S-103WO	SRX27921855	7554448	7501073	0.99
E-11UR	SRX27921866	9751989	9648779	0.99
E-12PH	SRX27921877	8937352	8850975	0.99
E-13BL	SRX27921878	9005808	8935034	0.99
E-16BL	SRX27921879	5856399	5673405	0.97
E-18BR	SRX27921880	5716044	5583689	0.98
E-24PH	SRX27921881	7206659	7100629	0.99
E-25PH	SRX27921882	7723078	7633058	0.99
E-2BR	SRX27921883	6545039	6455929	0.99
E-30UR	SRX27921856	6028470	5824174	0.97
E-31AS	SRX27921857	7604273	3093278	0.41
E-33PH	SRX27921858	7939197	7851431	0.99
E-43PH	SRX27921859	8716734	8642664	0.99
E-45BL	SRX27921860	6648042	6536509	0.98
E-4PH	SRX27921861	5834016	5695469	0.98
E-6BR	SRX27921862	7303603	7218272	0.99
E-8BR	SRX27921863	7804714	7734247	0.99
E-9PH	SRX27921864	5520035	5440377	0.99
N-20BL	SRX27921866	7300059	7193564	0.99
N-22BL	SRX27921867	7531582	7425793	0.99
N-24BE	SRX27921868	6845303	6739725	0.98
N-31BL	SRX27921869	6934200	6811145	0.98
N-34BE	SRX27921870	7484910	7371155	0.98
N-36BL	SRX27921871	8650661	8500267	0.98
N-39BL	SRX27921872	6580376	6475599	0.98
N-53BL	SRX27921873	7862232	7739778	0.98
N-54PH	SRX27921874	8096410	7961612	0.98
N-55UR	SRX27921875	9108740	9029047	0.99
N-58PH	SRX27921876	6542557	6367651	0.97

## Sheet: Sheet2
Table S1. The whole-genome sequencing quality assessment of 30 Ab strains
Samples	Accession number	Genome size	Number of contig	Longest contig	N50
S-101PH	SRX27921854	4120095	165	173384	50030
S-103WO	SRX27921855	3925009	86	222210	89047
E-11UR	SRX27921866	3901652	115	180547	78967
E-12PH	SRX27921877	3911995	133	150512	64564
E-13BL	SRX27921878	3681782	162	145915	49360
E-16BL	SRX27921879	3978033	111	361512	112319
E-18BR	SRX27921880	4188105	500	110680	19740
E-24PH	SRX27921881	4160326	537	151372	33455
E-25PH	SRX27921882	4187416	683	133896	15966
E-2BR	SRX27921883	3896140	81	250551	104769
E-30UR	SRX27921856	3977904	103	361463	112319
E-31AS	SRX27921857	4048831	631	82400	13361
E-33PH	SRX27921858	3865984	122	166805	69745
E-43PH	SRX27921859	4089567	99	346124	88765
E-45BL	SRX27921860	3876983	152	131079	59667
E-4PH	SRX27921861	3950869	76	291186	164357
E-6BR	SRX27921862	3975960	110	217525	78461
E-8BR	SRX27921863	3968574	108	252387	78464
E-9PH	SRX27921864	3869136	110	205347	81010
N-20BL	SRX27921866	3923064	88	250551	130968
N-22BL	SRX27921867	4125965	100	174648	114651
N-24BE	SRX27921868	3977188	83	389206	148198
N-31BL	SRX27921869	4563205	1761	54555	4823
N-34BE	SRX27921870	4051363	101	268685	122133
N-36BL	SRX27921871	3938338	84	250503	101825
N-39BL	SRX27921872	3910886	102	293490	83469
N-53BL	SRX27921873	3857362	98	361928	122788
N-54PH	SRX27921874	3964767	107	217525	79146
N-55UR	SRX27921875	3818261	87	209165	91530
N-58PH	SRX27921876	3970280	94	270529	100338

## Sheet: Sheet3
Table S1. The whole-genome sequencing quality assessment of 30 Ab strains
Samples	Accession number	CDS	rRNA	tRNA	tmRNA: 1	Busco score
S-101PH	SRX27921854	3828	4	37	1	0.984
S-103WO	SRX27921855	3687	4	44	1	0.984
E-11UR	SRX27921866	3670	4	39	1	0.984
E-12PH	SRX27921877	3741	4	41	1	0.984
E-13BL	SRX27921878	3754	3	39	1	0.984
E-16BL	SRX27921879	3747	3	41	1	0.984
E-18BR	SRX27921880	3626	3	39	1	0.984
E-24PH	SRX27921881	3672	3	39	1	0.984
E-25PH	SRX27921882	3684	3	38	1	0.984
E-2BR	SRX27921883	3479	4	37	1	0.984
E-30UR	SRX27921856	3816	5	41	1	0.984
E-31AS	SRX27921857	3917	4	38	1	0.879
E-33PH	SRX27921858	3874	3	34	1	0.968
E-43PH	SRX27921859	3876	3	35	1	0.871
E-45BL	SRX27921860	3819	5	40	1	0.984
E-4PH	SRX27921861	3674	3	56	1	1
E-6BR	SRX27921862	3631	3	37	1	0.984
E-8BR	SRX27921863	3793	3	39	1	0.984
E-9PH	SRX27921864	3723	3	39	1	0.984
N-20BL	SRX27921866	3694	4	35	1	0.984
N-22BL	SRX27921867	3848	3	39	1	0.984
N-24BE	SRX27921868	3780	3	39	1	0.984
N-31BL	SRX27921869	4002	3	33	1	0.718
N-34BE	SRX27921870	3822	3	40	1	0.992
N-36BL	SRX27921871	3761	3	37	1	0.984
N-39BL	SRX27921872	3688	4	37	1	0.984
N-53BL	SRX27921873	3640	5	37	1	0.984
N-54PH	SRX27921874	3742	3	38	1	0.984
N-55UR	SRX27921875	3584	3	43	1	0.984
N-58PH	SRX27921876	3748	3	40	1	0.984
